# Supplementary material for: miR-17 deregulates a core RUNX1-miRNA mechanism of CBF acute myeloid leukemia
Source: Mol Cancer. 2015 Jan 23;14:7. doi: 10.1186/s12943-014-0283-z (PMC4351976; doi:10.1186/s12943-014-0283-z)
Supplement: Additional file 4: Table S3. — Statistical analysis of 32D growth curves and CD11b expression. [file 12943_2014_283_MOESM4_ESM.xlsx]

## Sheet: DATA - growth curve KIT clones
		Day 0	Day 2	Day 3	Day 4	Day 5	Day 6	Day 7	Day 8	Day 9	Day 10	Day 11	Day 12
32D Clone	Treatment	Total Cellsx10^6	Total Cellsx10^6	Total Cellsx10^6	Total Cellsx10^6	Total Cellsx10^6	Total Cellsx10^6	Total Cellsx10^6	Total Cellsx10^6	Total Cellsx10^6	Total Cellsx10^6	Total Cellsx10^6	Total Cellsx10^6
0.4ng G-CSF	Control	0.2	1.11352	2.53409	4.57833	9.18696	17.1256	44.9319	35.9055	36.9314	38.5714	38.5714	36.8015
0.4ng G-CSF	Control	0.2	1.12261	2.35431	4.21624	10.2959	16.5711	45.2318	35.1419	40.022	38.5714	38.5714	39.6584
0.4ng G-CSF	Control	0.2	1.13625	2.4038	4.72226	10.4202	17.3528	47.5134	37.0145	34.4901	42.4286	42.4286	40.4115
0.4ng G-CSF	kit-6	0.2	1.18776	2.48561	4.4238	9.09909	20.3071	40.6505	51.4494	78.6155	102.857	102.857	108.483
0.4ng G-CSF	kit-6	0.2	1.15292	2.33613	4.20564	6.77205	18.8345	30.197	52.7765	73.1615	102.857	102.857	109.625
0.4ng G-CSF	kit-6	0.2	1.17614	2.40986	4.39956	7.07505	20.4434	36.3509	51.5948	73.8627	102.857	102.857	109.833
0.4ng G-CSF	kit-8	0.2	1.17766	2.12302	3.58601	11.0353	16.1893	42.8321	50.3404	80.4595	105.429	105.429	107.781
0.4ng G-CSF	kit-8	0.2	1.10746	1.93718	3.37239	10.205	15.1621	37.8871	47.268	69.6034	102.857	102.857	105.158
0.4ng G-CSF	kit-8	0.2	1.14433	2.00788	3.47541	10.3868	15.8984	32.0877	47.0317	72.694	102.857	102.857	104.951
0.4ng G-CSF	kit-15	0.2	1.70993	4.06121	7.49218	11.3362	30.094	37.8508	45.9348	85.9827	188.571	188.571	175.498
0.4ng G-CSF	kit-15	0.2	1.66145	3.77336	7.13464	12.419	27.0397	40.1172	63.5088	82.416	171.429	171.429	177.541
0.4ng G-CSF	kit-15	0.2	1.72205	3.9491	7.26796	13.9622	29.6213	56.8186	63.8239	79.1955	171.429	171.429	173.039
2ng G-CSF	Control	0.2	1.48369	3.68852	7.48814	15.6671	27.4518	39.0506	44.1047	39.5978	34.2857	33.4286	32.3431
2ng G-CSF	Control	0.2	1.48167	3.75922	7.39926	15.8853	26.0944	38.3113	43.6684	38.2299	34.2857	31.7143	30.2827
2ng G-CSF	Control	0.2	1.515	3.92385	7.72044	15.9095	27.6578	38.1901	42.2503	36.2907	32.5714	31.3215	31.3215
2ng G-CSF	kit-6	0.2	1.5559	3.70165	7.30028	17.3922	37.3175	64.3208	71.1747	95.5749	109.286	117	122.793
2ng G-CSF	kit-6	0.2	1.48874	3.68347	7.02354	16.5317	34.8086	62.9513	73.4472	94.8996	105.429	118.286	119.521
2ng G-CSF	kit-6	0.2	1.52712	3.73397	7.32048	17.7194	34.639	68.0174	75.2107	98.3538	109.286	117	125.208
2ng G-CSF	kit-8	0.2	1.49531	3.32896	6.57106	15.0288	32.2513	60.7939	81.2464	110.379	102.857	115.714	140.817
2ng G-CSF	kit-8	0.2	1.40592	3.131	5.858	14.3905	29.4758	55.9217	79.3193	102.977	96.4286	115.714	143.025
2ng G-CSF	kit-8	0.2	1.43824	3.0906	6.22564	14.8389	32.2392	59.4971	81.81	101.341	102.857	113.143	133.207
2ng G-CSF	kit-15	0.2	2.30735	6.71363	14.7404	34.6928	64.6114	106.656	117.927	143.038	154.778	154.778	135.378
2ng G-CSF	kit-15	0.2	2.25988	6.24802	14.6793	31.6688	60.0191	98.8649	115.501	131.011	146.541	137.901	137.901
2ng G-CSF	kit-15	0.2	2.25937	6.34386	14.7752	34.4239	63.4346	105.915	129.691	137.972	138.93	116.196	142.054
10ng G-CSF	Control	0.2	1.65993	4.32078	8.89305	18.7315	33.1421	43.3229	48.177	42.3334	33.4286	37.2857	35.0874
10ng G-CSF	Control	0.2	1.69023	4.36623	8.8779	18.5254	32.324	40.8686	47.4316	42.4373	37.2857	43.7143	38.4897
10ng G-CSF	Control	0.2	1.67963	4.43138	9.37785	19.1254	32.4149	43.1411	48.4679	40.2038	32.1429	37.2857	34.3862
10ng G-CSF	kit-6	0.2	1.71397	4.12535	9.3627	21.8342	47.6861	77.3559	82.8463	99.8472	115.714	115.714	117.728
10ng G-CSF	kit-6	0.2	1.65842	4.07535	9.45966	20.8949	43.4138	74.2653	85.1642	98.5616	125.357	119.571	120.261
10ng G-CSF	kit-6	0.2	1.68721	4.35714	9.57177	22.7553	45.1046	74.738	96.0449	94.0036	121.5	121.5	121.702
10ng G-CSF	kit-8	0.2	1.67357	3.83144	8.27796	18.8284	45.05	75.3925	102.808	129.727	144.643	154.286	152.089
10ng G-CSF	kit-8	0.2	1.62105	3.7375	7.97799	18.0709	41.5777	75.3561	104.008	129.143	138.857	150.429	142.077
10ng G-CSF	kit-8	0.2	1.60742	3.73296	8.39007	18.7496	41.3231	75.2652	76.7105	125.52	135	144.643	143.908
10ng G-CSF	kit-15	0.2	2.42905	5.33129	12.1564	26.1792	50.4313	82.919	90.4546	94.1984	106.071	96.4286	90.1468
10ng G-CSF	kit-15	0.2	2.42905	5.59035	12.5987	25.5732	48.8497	79.6284	97.9538	109.314	115.714	123.429	133.311
10ng G-CSF	kit-15	0.2	2.50935	5.67822	12.6078	26.2459	47.468	82.0645	101.908	104.951	106.071	84.8571	85.6278

## Sheet: ANOVA - KIT clones
ANOVA Tests (Any Difference by CLONE) All data analyzed on raw scale.
G-CSF	Day2	Day3	Day4	Day5	Day6	Day7	Day8	Day9	Day10	Day11	Day12
0.4ng	1.27954e-08	8.44878e-08	2.48089e-08	0.00226457	8.36726e-07	0.20858	0.0056149	2.13506e-06	7.19403e-09	7.19403e-09	1.21832e-12
2ng	4.83898e-09	1.85107e-08	1.23948e-10	1.7446e-08	2.05001e-08	1.9461e-08	8.78329e-08	1.26259e-08	1.1384e-08	4.86271e-06	5.77724e-10
10ng	2.54936e-09	7.23158e-07	7.19555e-08	6.90024e-07	1.39525e-05	1.9458e-09	0.00049401	6.30846e-08	1.47841e-08	8.32002e-06	5.27799e-05
Pairwise comparisons (Tukey HSD accounts for multiple comparisons by DAY) Highlight if p<1e-04
0.4ng GSF	Day2	Day3	Day4	Day5	Day6	Day7	Day8	Day9	Day10	Day11	Day12
kit-6-Control	0.18666	0.998537	0.681894	0.0826005	0.0325816	0.28805	0.024231	9.42767e-06	1.81289e-06	1.81289e-06	1.19629e-10
kit-8-Control	0.803132	0.00659178	0.000460098	0.891346	0.448105	0.441474	0.0820121	1.14392e-05	1.63377e-06	1.63377e-06	2.2989e-10
kit-15-Control	2.20527e-08	5.31926e-07	2.22238e-07	0.0505664	2.19254e-06	0.997655	0.00418156	2.49797e-06	6.70558e-09	6.70558e-09	5.16254e-14
kit-8-kit-6	0.556388	0.00802797	0.00148436	0.0305831	0.00423911	0.983466	0.819312	0.989263	0.996712	0.996712	0.155121
kit-15-kit-6	3.82608e-08	4.92961e-07	1.30905e-07	0.00139045	1.72299e-05	0.361109	0.554849	0.170441	4.77855e-07	4.77855e-07	2.75602e-10
kit-15-kit-8	2.6792e-08	6.19358e-08	1.99596e-08	0.136914	9.97472e-07	0.536244	0.194433	0.111391	5.28066e-07	5.28066e-07	1.4472e-10
2ng GSF	Day2	Day3	Day4	Day5	Day6	Day7	Day8	Day9	Day10	Day11	Day12
kit-6-Control	0.648691	0.892088	0.320834	0.30941	0.00112623	1.3773e-05	7.66582e-05	5.1731e-07	1.60038e-07	2.3174e-05	6.99858e-09
kit-8-Control	0.45548	0.00497834	0.000312293	0.509508	0.0565934	0.000104799	1.44759e-05	1.48107e-07	4.10537e-07	2.91512e-05	2.22043e-09
kit-15-Control	1.51843e-08	8.24105e-08	1.24384e-09	3.50073e-08	2.14819e-08	1.44522e-08	3.75976e-08	1.08847e-08	1.00438e-08	5.14168e-06	2.31866e-09
kit-8-kit-6	0.0961192	0.0122057	0.00209612	0.0424364	0.0560125	0.09403	0.178207	0.116038	0.276508	0.987304	0.00163208
kit-15-kit-6	1.86911e-08	6.22721e-08	8.09458e-10	6.53937e-08	1.75678e-07	7.71813e-07	2.30788e-06	7.85862e-06	2.86108e-05	0.159502	0.00205303
kit-15-kit-8	1.17346e-08	1.98842e-08	1.91725e-10	2.45275e-08	4.81188e-08	2.02616e-07	8.41458e-06	4.60549e-05	7.82725e-06	0.101442	0.996711
10ng GSF	Day2	Day3	Day4	Day5	Day6	Day7	Day8	Day9	Day10	Day11	Day12
kit-6-Control	0.979161	0.334603	0.191429	0.000805235	6.88275e-05	1.19517e-08	0.00267251	1.36988e-06	4.78884e-08	6.72432e-05	0.000287685
kit-8-Control	0.396127	0.00145892	0.0084064	0.94837	0.0003913	1.21594e-08	0.00100059	3.30706e-08	1.5396e-08	5.77281e-06	4.02768e-05
kit-15-Control	1.07129e-08	1.41967e-05	3.34086e-07	1.38667e-06	1.12183e-05	4.59748e-09	0.000726045	6.54663e-07	1.70298e-07	0.000393292	0.00133599
kit-8-kit-6	0.245163	0.0130236	0.000650387	0.000470973	0.265142	0.999562	0.811956	0.000122247	0.00494695	0.0282059	0.161152
kit-15-kit-6	1.14232e-08	4.69269e-06	1.00032e-06	8.39594e-05	0.124754	0.00280471	0.646271	0.48203	0.0602831	0.25345	0.465161
kit-15-kit-8	8.06491e-09	5.49197e-07	4.7177e-08	1.06333e-06	0.00810362	0.002486	0.989034	0.000476012	0.000198615	0.00216375	0.0191053

## Sheet: DATA - Imatinib treatment
			Day 0	Day 1	Day2	Day 3	Day 4	Day 5	Day 6	Day 7	Day 8	Day 9	Day 10	Day 11	Day 12
32D Clone	Treatment	Gleveec	Virtual Cells	Virtual Cells	Virtual Cells	Virtual Cells	Virtual Cells	Virtual Cells	Virtual Cells	Virtual Cells	Virtual Cells	Virtual Cells	Virtual Cells	Virtual Cells	Virtual Cells
IL-3	0 nM	WT	0.2	0.411474	1.28896	2.9791	5.52672	15.5475	44.6501	132.03	467.037	1587.51	5204.42	16825.9	50477.7
IL-3	0 nM	WT	0.2	0.412282	1.32108	2.92334	5.62368	16.0226	45.9881	122.185	428.545	1484.76	5023.32	15881.5	47644.4
IL-3	0 nM	WT	0.2	0.421372	1.26775	2.95001	6.03576	15.3876	47.7043	100.549	490.75	1546.92	5220.24	16861.9	50585.7
IL-3	0 nM	kit-15	0.2	0.457934	1.33138	3.18998	5.79336	14.704	40.3596	109.781	386.59	1402.17	4945.67	15176.2	45528.5
IL-3	0 nM	kit-15	0.2	0.454096	1.3235	3.20453	5.15585	14.6797	39.2688	110.57	369.293	1328.24	4536.09	14510.3	43530.8
IL-3	0 nM	kit-15	0.2	0.443592	1.23806	3.26755	5.57762	15.1209	42.6139	109.028	373.688	1405.23	4894.96	15682.4	47047.1
IL-3	1000 nM	WT	0.2	0.388446	1.2526	2.63974	4.96678	12.6824	35.2256	94.1638	357.992	1438.27	4327.9	13751.5	41254.6
IL-3	1000 nM	WT	0.2	0.393496	1.24109	2.73185	4.71468	13.4774	34.0911	89.2501	332.756	1258.63	3849.6	12703.7	38111
IL-3	1000 nM	WT	0.2	0.407232	1.2829	2.46278	4.47228	13.1041	37.2036	104.013	386.611	1407.21	4477.31	14341.7	43025
IL-3	1000 nM	kit-15	0.2	0.446824	1.25321	2.53793	4.34866	11.5285	29.2625	76.1589	292.601	1206.73	4282.91	13380.3	40141
IL-3	1000 nM	kit-15	0.2	0.451874	1.23745	2.68337	4.1305	11.1892	28.8408	79.512	283.297	1218.21	4264.63	13295.9	39887.8
IL-3	1000 nM	kit-15	0.2	0.454298	1.25381	2.47733	4.44077	11.8776	32.8258	87.1425	331.728	1260.83	4493.46	13966.6	41899.8
G-CSF	0 nM	WT	0.2	0.469448	1.31987	2.5452	5.25281	10.2826	19.4405	29.257	26.6539	25.4257	23.0976	24.5641	23.8309
G-CSF	0 nM	WT	0.2	0.480558	1.27078	2.86759	4.77286	10.205	19.295	28.7638	26.0323	24.914	22.8791	22.2191	22.4391
G-CSF	0 nM	WT	0.2	0.461974	1.24351	2.73185	5.0395	10.622	19.7604	29.9428	26.8764	26.1549	24.8922	22.5834	21.7897
G-CSF	0 nM	kit-15	0.2	0.488234	1.56833	3.51238	5.63338	12.0521	25.0157	44.2152	108.274	139.589	145.868	119.544	120.832
G-CSF	0 nM	kit-15	0.2	0.478942	1.60105	3.5245	5.20675	11.4025	23.7746	42.96	110.544	130.558	148.551	120.49	112.404
G-CSF	0 nM	kit-15	0.2	0.504394	1.63499	3.68448	5.47339	11.8679	26.2956	48.7671	122.025	145.184	158.633	118.588	122.197
G-CSF	1000 nM	WT	0.2	0.445006	1.13322	2.66155	4.94738	9.18696	18.0346	29.1218	25.5053	24.8582	23.5639	23.2593	22.8406
G-CSF	1000 nM	WT	0.2	0.453692	1.12413	2.55974	4.50622	9.26453	18.2285	28.2346	24.5526	23.3126	24.6099	23.7705	21.443
G-CSF	1000 nM	WT	0.2	0.431472	1.09565	2.47733	4.86254	9.696	19.1011	29.6067	23.3798	23.1888	24.4112	23.3034	19.8652
G-CSF	1000 nM	kit-15	0.2	0.483184	1.49561	2.60822	4.62014	9.59419	21.0888	45.4811	97.3559	103.494	74.1678	68.5413	68.5413
G-CSF	1000 nM	kit-15	0.2	0.491264	1.51318	2.7173	4.66862	10.142	20.3228	38.7416	87.8583	99.5157	74.6077	66.0589	66.0589
G-CSF	1000 nM	kit-15	0.2	0.485406	1.56772	2.88456	4.70983	10.1711	21.0209	41.7813	94.3437	104.764	73.7436	72.7016	72.7016

## Sheet: ANOVA - imatinib treatment
Day 5	Imatinib
	0 nM	1000 nM	Ratio	lwr	upr	p-value from linear model
WT.IL-3	15.6533	13.0867	0.836031	0.797961	0.875623	4.1292e-07
kit-15.IL-3	14.8333	11.5333	0.777528	0.870875	0.993113	0.0323821
WT.G-CSF	10.37	9.38333	0.904854	1.01355	1.15582	0.0212091
kit-15.G-CSF	11.7733	9.96667	0.846546	0.948289	1.08139	0.690141
Day 9	Imatinib
	0 nM	1000 nM	Ratio	lwr	upr	p-value from linear model
WT.IL-3	1539.73	1368.04	0.888491	0.826417	0.952734	0.00259322
kit-15.IL-3	1378.55	1228.59	0.891221	0.908426	1.11083	0.925051
WT.G-CSF	25.4967	23.7867	0.932932	0.9505	1.16228	0.309384
kit-15.G-CSF	138.443	102.59	0.741025	0.755752	0.924141	0.00163114
Day 12	Imatinib
	0 nM	1000 nM	Ratio	lwr	upr	p-value from linear model
WT.IL-3	49569.3	40796.9	0.823028	0.756596	0.893729	0.000136354
kit-15.IL-3	45368.8	40642.9	0.895833	0.968622	1.22592	0.141627
WT.G-CSF	22.6867	21.3833	0.94255	1.01793	1.28832	0.0267175
kit-15.G-CSF	118.477	69.1	0.583237	0.630396	0.797847	1.30977e-05
	Day.0	Day.1	Day2	Day.3	Day.4	Day.5	Day.6	Day.7	Day.8	Day.9	Day.10	Day.11	Day.12
WT.IL-3	1	0.959677	0.97165	0.884746	0.823153	0.836031	0.769987	0.810159	0.777125	0.888491	0.819189	0.823028	0.823028
kit-15.IL-3	1	1	0.96144	0.797101	0.781609	0.777528	0.743865	0.737173	0.803518	0.891221	0.907092	0.895833	0.895833
WT.G-CSF	1	0.943262	0.874674	0.944785	0.950863	0.904854	0.946325	0.988631	0.923077	0.932932	1.02413	1.01398	0.942551
kit-15.G-CSF	1	0.993197	0.954167	0.766573	0.858369	0.846546	0.831402	0.926811	0.820209	0.741025	0.49116	0.578049	0.583237
